# Supplementary material for: Titanium Dioxide Nanoparticles Induce Inhibitory Effects against Planktonic Cells and Biofilms of Human Oral Cavity Isolates of Rothia mucilaginosa, Georgenia sp. and Staphylococcus saprophyticus
Source: Pharmaceutics. 2021 Sep 26;13(10):1564. doi: 10.3390/pharmaceutics13101564 (PMC8540964; doi:10.3390/pharmaceutics13101564)
Supplement: Supplementary file 1 [file pharmaceutics-13-01564-s001.zip]

Archive with 1 entries (1 files):
- pharmaceutics-1370408-supplementary.pdf
